# Supplementary material for: Activation of Solid-State Emission and Photostability through Molecular Confinement: The Case of Triptycene-Fused Quinacridone Dyes
Source: Org Lett. 2023 Aug 28;25(35):6490–4. doi: 10.1021/acs.orglett.3c02093 (PMC10496147; doi:10.1021/acs.orglett.3c02093)
Supplement: Supplementary file 2 — ol3c02093_si_002.zip [file ol3c02093_si_002.zip]

Archive with 5 entries (5 files):
- COMPOUND_10__1H_13C_COSY_HSQC.mnova
- COMPOUND_3_1H_13C_COSY_HSQC.mnova
- COMPOUND_7_1H_13C.mnova
- COMPOUND_8_1H_13C.mnova
- COMPOUND_9_1H_13C_COSY_HSQC.mnova
